# Supplementary material for: Changes in Spirulina’s Physical and Chemical Properties during Submerged and Solid-State Lacto-Fermentation
Source: Toxins (Basel). 2023 Jan 13;15(1):75. doi: 10.3390/toxins15010075 (PMC9862786; doi:10.3390/toxins15010075)
Supplement: Supplementary file 1 [file toxins-15-00075-s001.zip]

Archive with 1 entries (1 files):
- toxins-2139489-supplementary.pdf
